# Supplementary material for: Effects of Eucommia ulmoides Oliver Extracts on Odontoblast Differentiation in Human Dental Pulp Stem Cells
Source: Curr Issues Mol Biol. 2025 Oct 1;47(10):805. doi: 10.3390/cimb47100805 (PMC12562457; doi:10.3390/cimb47100805)
Supplement: Supplementary file 1 [file cimb-47-00805-s001.zip]

Archive with 1 entries (1 files):
- cimb-3853317-supplementary.pdf
